# Supplementary material for: Optimization of Selective and CNS Penetrant Alkyne-Based TREK Inhibitors: The Discovery and Characterization of ONO-9517601 (VU6022856) and ONO-7927846 (VU6024391)
Source: J Med Chem. 2025 Oct 17;68(21):23554–72. doi: 10.1021/acs.jmedchem.5c02535 (PMC12621189; doi:10.1021/acs.jmedchem.5c02535)
Supplement: Supplementary file 2 [file jm5c02535_si_002.csv]

		Human TREK-1 Data
Final Compound Number in Manuscript	SMILES Notation	Ave. Tl+ IC50 (µM)
6	CC1=CC(C#CC2=CC=CC=C2)=CN=C1[N]C(C3=C(Cl)C=CC([N]C(OC(C)(C)C)=O)=N3)=O	0.55
7	CC1=C(NC(C2=C(Cl)C=CC(OC[C@@H]3COCCO3)=C2)=O)N=CC(C#CC4=CC=CC=C4)=C1	0.21
8	CC1=C(NC(C2=C(Cl)C=NN2CC3COCCO3)=O)N=CC(C#CC4=CC=CC=C4)=C1	0.67
9	CC1=C(NC(C2=NN(CC3OCCOC3)C=C2Cl)=O)N=CC(C#CC4=CC=CC=C4)=C1	-99% at 30 µM
10	CC1=C(NC(C2=C(Cl)C=NN2C3CCN(C(C)=O)CC3)=O)N=CC(C#CC4=CC=CC=C4)=C1	0.07
11	CC1=C(NC(C2=C(Cl)C=NN2[C@H]3[C@H](F)CN(C(C)=O)CC3)=O)N=CC(C#CC4=CC=C(F)C=C4)=C1	0.11
13a	O=C(C1=C(Cl)C=CC(C(N2CC(F)(F)C2)=O)=C1)NC3=NC=C(C#CC4=CC=CC=C4)C=C3C	0.32
13b	O=C(C1=C(Cl)C=CC(C2=NOC(C3CCOC3)=N2)=C1)NC4=NC=C(C#CC5=CC=CC=C5)C=C4C	0.048
13c	O=C(C1=C(Cl)C=CC(OCC2COCCO2)=C1)NC3=NC=C(C#CC4=CC=CC=C4)C=C3C	0.13
13d	O=C(C1=C(Cl)C=CC(OC[C@H]2COCCO2)=C1)NC3=NC=C(C#CC4=CC=CC=C4)C=C3C	0.11
13e	O=C(C1=C(Cl)C=CC(NC(OC(C)(C)C)=O)=C1)NC2=NC=C(C#CC3=CC=CC=C3)C=C2C	0.14
14a	O=C(C1=CN(CC2COCCO2)N=C1Cl)NC3=NC=C(C#CC4=CC=CC=C4)C=C3C	-28% at 30 µM
14b	O=C(C1=C(Cl)C=NN1CC2CCOCC2)NC3=NC=C(C#CC4=CC=CC=C4)C=C3C	0.2
14c	O=C(C1=C(Cl)C=CN1CC2CCOCC2)NC3=NC=C(C#CC4=CC=CC=C4)C=C3C	1.15
15a	O=C(C1=C(Cl)C=NN1[C@@H]2COCC2)NC3=NC=C(C#CC4=CC=CC=C4)C=C3C	0.36
15b	O=C(C1=C(Cl)C=NN1[C@H]2COCC2)NC3=NC=C(C#CC4=CC=CC=C4)C=C3C	0.75
15c	O=C(C1=C(Cl)C=NN1C2=CC(C=NN3C)=C3C=C2)NC4=NC=C(C#CC5=CC=CC=C5)C=C4C	0.084
15d	O=C(C1=C(Cl)C=NN1CCCC#N)NC2=NC=C(C#CC3=CC=CC=C3)C=C2C	0.27
15e	O=C(C1=C(Cl)C=NN1CC2(F)CN(C(C)=O)C2)NC3=NC=C(C#CC4=CC=CC=C4)C=C3C	0.33
15f	O=C(C1=C(Cl)C=NN1[C@H]2CC[C@@H](NC(C)=O)CC2)NC3=NC=C(C#CC4=CC=CC=C4)C=C3C	0.13
15g	O=C(C1=C(Cl)C=NN1[C@H]2C[C@@](CN(C(C)=O)C3)([H])[C@@]3([H])C2)NC4=NC=C(C#CC5=CC=CC=C5)C=C4C	0.26
16a	O=C(C1=C(Cl)C=NN1C2C(F)CN(C(C)=O)CC2)NC3=NC=C(C#CC4=CC=CC=C4)C=C3C	0.098
16b	O=C(C1=C(Cl)C=NN1[C@H]2[C@H](F)CN(C(C)=O)CC2)NC3=NC=C(C#CC4=CC=CC=C4)C=C3C	0.096
16c	O=C(C1=C(Cl)C=NN1[C@H]2[C@@H](F)CN(C(C)=O)CC2)NC3=NC=C(C#CC4=CC=CC=C4)C=C3C	0.16
16d	O=C(C1=C(Cl)C=NN1[C@@H]2[C@H](F)CN(C(C)=O)CC2)NC3=NC=C(C#CC4=CC=CC=C4)C=C3C	0.18
16e	O=C(C1=C(Cl)C=NN1[C@H]2[C@H](F)CN(C(C)=O)CC2)NC3=NC=C(C#CC4=CC=CC=C4)C=C3F	0.07
16f	O=C(C1=C(Cl)C=NN1[C@@H]2[C@@H](F)CN(C(C)=O)CC2)NC3=NC=C(C#CC4=CC=CC=C4)C=C3F	0.24
Final Compound Number in Manuscript	Human TREK-2
	Ave. Tl+ IC50 (µM)
11	0.29
16a	0.28
16b	0.29
16c	0.53
16d	0.53
16e	0.33
16f	0.47
